# Supplementary material for: Population-Adjusted Indirect Treatment Comparisons of Repotrectinib Among Patients with ROS1+ NSCLC
Source: Cancers (Basel). 2025 Feb 22;17(5):748. doi: 10.3390/cancers17050748 (PMC11899369; doi:10.3390/cancers17050748)
Supplement: Supplementary file 1 [file cancers-17-00748-s001.zip]

Archive with 1 entries (1 files):
- cancers-3443307-supplementary.pdf
